# Supplementary material for: The Preventive Effects of Salubrinal against Pyrethroid-Induced Disruption of Adult Hippocampal Neurogenesis in Mice
Source: Int J Mol Sci. 2023 Oct 26;24(21):15614. doi: 10.3390/ijms242115614 (PMC10648946; doi:10.3390/ijms242115614)
Supplement: Supplementary file 1 [file ijms-24-15614-s001.zip]

Archive with 1 entries (1 files):
- ijms-2641676-supplementary.pdf
